# Supplementary material for: Comparison of Cost Analysis in Patients with Tetrahydrobiopterin-Responsive and Non-Responsive Phenylketonuria in Turkey
Source: Nutrients. 2024 May 10;16(10):1444. doi: 10.3390/nu16101444 (PMC11124297; doi:10.3390/nu16101444)
Supplement: Supplementary file 1 [file nutrients-16-01444-s001.zip]

Archive with 1 entries (1 files):
- nutrients-2779287-supplementary.pdf
